# Supplementary material for: Positive regulation of Rho GTPase activity by RhoGDIs as a result of their direct interaction with GAPs
Source: BMC Syst Biol. 2015 Jan 28;9:3. doi: 10.1186/s12918-015-0143-5 (PMC4312443; doi:10.1186/s12918-015-0143-5)
Supplement: Additional file 3: — GDI-integrated model.xml. The GDI-integrated model file is provided as an .xml file and can be viewed using CellDesigner. [file 12918_2015_143_MOESM3_ESM.zip]

Archive with 1 entries (1 files):
- 1809384225113243_add3.xml
